# Supplementary material for: Attribution of global foodborne disease to specific foods: Findings from a World Health Organization structured expert elicitation
Source: PLoS One. 2017 Sep 14;12(9):e0183641. doi: 10.1371/journal.pone.0183641 (PMC5598938; doi:10.1371/journal.pone.0183641)
Supplement: S1 File — Calibration questions for microbiological hazards. (XLSX) [file pone.0183641.s003.xlsx]

## Sheet: enterics
	Supporting information.		Table 1. Percent of foodborne incidence attributable to food-specific exposures (means and medians)
Hazard		Subregion	Beef		Goat, Lamb and other small ruminants' meat		Dairy		Pork		Poultry meat		Vegetables		Fruits and nuts		Eggs		Fish		Grains		Oils		Seaweed		Shellfish		Other Foods
			mean	median	mean	median	mean	median	mean	median	mean	median	mean	median	mean	median	mean	median	mean	median	mean	median	mean	median	mean	median	mean	median	mean	median
Diarrheal Disease
	Brucella spp.	AFR D	0.0512715	0.0482673	0.190799	0.192838	0.681224	0.679393	0.0249838	0.0204959	NA	NA	NA	NA	NA	NA	NA	NA	NA	NA	NA	NA	NA	NA	NA	NA	NA	NA	0.051721	0.0482235
		AFR E	0.0510615	0.0471775	0.193348	0.192656	0.679051	0.680578	0.0248211	0.0202627	NA	NA	NA	NA	NA	NA	NA	NA	NA	NA	NA	NA	NA	NA	NA	NA	NA	NA	0.0517181	0.0486712
		AMR A	0.0346202	0.0300574	0.0410854	0.0301566	0.882928	0.905404	0.0193463	0.0111956	NA	NA	NA	NA	NA	NA	NA	NA	NA	NA	NA	NA	NA	NA	NA	NA	NA	NA	0.0220198	0.0119683
		AMR B	0.0525361	0.0498893	0.0826344	0.0576967	0.775455	0.783155	0.0551229	0.049804	NA	NA	NA	NA	NA	NA	NA	NA	NA	NA	NA	NA	NA	NA	NA	NA	NA	NA	0.0342517	0.0229795
		AMR D	0.0514187	0.048784	0.0816629	0.055114	0.757833	0.765525	0.053245	0.0490874	NA	NA	NA	NA	NA	NA	NA	NA	NA	NA	NA	NA	NA	NA	NA	NA	NA	NA	0.05584	0.0512889
		EMR B	0.0438482	0.032681	0.107064	0.100436	0.803123	0.805982	0.0204876	0.0115143	NA	NA	NA	NA	NA	NA	NA	NA	NA	NA	NA	NA	NA	NA	NA	NA	NA	NA	0.0254768	0.0122588
		EMR D	0.05185	0.0476362	0.193006	0.19278	0.678643	0.679212	0.024978	0.0204017	NA	NA	NA	NA	NA	NA	NA	NA	NA	NA	NA	NA	NA	NA	NA	NA	NA	NA	0.0515235	0.047812
		EUR A	0.0305779	0.0299064	0.0459707	0.0323974	0.88848	0.904468	0.0198805	0.0109401	NA	NA	NA	NA	NA	NA	NA	NA	NA	NA	NA	NA	NA	NA	NA	NA	NA	NA	0.0150905	0.0111041
		EUR B	0.0512752	0.048629	0.0849977	0.0563863	0.786349	0.795719	0.0515453	0.0490582	NA	NA	NA	NA	NA	NA	NA	NA	NA	NA	NA	NA	NA	NA	NA	NA	NA	NA	0.0258324	0.0208678
		EUR C	0.0500347	0.0480422	0.0827096	0.0550655	0.764727	0.775245	0.0524861	0.0475306	NA	NA	NA	NA	NA	NA	NA	NA	NA	NA	NA	NA	NA	NA	NA	NA	NA	NA	0.0500428	0.0468768
		SEAR B	0.0533712	0.0506548	0.0874567	0.0598605	0.773988	0.786135	0.0560292	0.0503886	NA	NA	NA	NA	NA	NA	NA	NA	NA	NA	NA	NA	NA	NA	NA	NA	NA	NA	0.0291551	0.0222295
		SEAR D	0.050827	0.0478633	0.192083	0.190742	0.679749	0.681161	0.0256743	0.0203515	NA	NA	NA	NA	NA	NA	NA	NA	NA	NA	NA	NA	NA	NA	NA	NA	NA	NA	0.0516665	0.0481236
		WPR A	0.0340314	0.0301989	0.0431699	0.0320592	0.880828	0.900888	0.0234729	0.0119643	NA	NA	NA	NA	NA	NA	NA	NA	NA	NA	NA	NA	NA	NA	NA	NA	NA	NA	0.0184975	0.0118435
		WPR B	0.0529122	0.0493579	0.0890905	0.0579462	0.768579	0.788822	0.0631005	0.0495485	NA	NA	NA	NA	NA	NA	NA	NA	NA	NA	NA	NA	NA	NA	NA	NA	NA	NA	0.0263174	0.0213492
	Campylobacter spp.	AFR D	0.102836	0.061692	0.10702	0.0961821	0.136635	0.128368	0.0249537	0.00321312	0.521208	0.526828	0.0812554	0.0609818	0.0193715	0.00314578	NA	NA	NA	NA	NA	NA	NA	NA	NA	NA	NA	NA	0.00671946	4.68511e-05
		AFR E	0.110002	0.0641937	0.113928	0.101029	0.145626	0.138648	0.0313601	0.00331952	0.492629	0.501771	0.0802134	0.0600982	0.01938	0.003035	NA	NA	NA	NA	NA	NA	NA	NA	NA	NA	NA	NA	0.00686102	1.68594e-06
		AMR A	0.150986	0.152843	0.0546211	0.0442124	0.121914	0.066068	0.0606813	0.0357865	0.496329	0.500548	0.0675665	0.0482824	0.0200377	0.00428928	NA	NA	NA	NA	NA	NA	NA	NA	NA	NA	NA	NA	0.0278648	0.000758358
		AMR B	0.103483	0.063404	0.103428	0.095709	0.130495	0.12394	0.0594926	0.00320668	0.502154	0.510162	0.0810801	0.061022	0.0126021	0.00243939	NA	NA	NA	NA	NA	NA	NA	NA	NA	NA	NA	NA	0.00726573	0.000306053
		AMR D	0.0884722	0.0588863	0.100104	0.0903374	0.135591	0.128313	0.0589016	0.00445808	0.515679	0.523443	0.0806812	0.0618203	0.0127048	0.00190199	NA	NA	NA	NA	NA	NA	NA	NA	NA	NA	NA	NA	0.00786589	0.000182713
		EMR B	0.0790644	0.0474679	0.0973508	0.0833805	0.105115	0.097286	0.00819231	0.00154528	0.388267	0.381107	0.308872	0.325419	0.0080038	0.00118682	NA	NA	NA	NA	NA	NA	NA	NA	NA	NA	NA	NA	0.00513511	9.92666e-05
		EMR D	0.105035	0.0642811	0.128424	0.114276	0.140196	0.13357	0.0116953	0.00194023	0.515379	0.525	0.0821413	0.0621608	0.0105915	0.00186154	NA	NA	NA	NA	NA	NA	NA	NA	NA	NA	NA	NA	0.00653778	1.59996e-06
		EUR A	0.164396	0.158493	0.0477755	0.0360371	0.0917349	0.0710499	0.0855788	0.0584179	0.494097	0.498641	0.0630816	0.0339946	0.0161633	0.0058257	NA	NA	NA	NA	NA	NA	NA	NA	NA	NA	NA	NA	0.0371723	0.0214667
		EUR B	0.0895624	0.0517756	0.0968517	0.0706142	0.148719	0.151637	0.0863855	0.0754724	0.425069	0.420369	0.108639	0.0916244	0.019531	0.00964494	NA	NA	NA	NA	NA	NA	NA	NA	NA	NA	NA	NA	0.0252425	0.00636279
		EUR C	0.0886934	0.0522553	0.0976308	0.07057	0.141859	0.141619	0.0863667	0.0759547	0.430324	0.425712	0.109873	0.092804	0.0199706	0.00970211	NA	NA	NA	NA	NA	NA	NA	NA	NA	NA	NA	NA	0.0252826	0.00583785
		SEAR B	0.111047	0.0801322	0.150135	0.135935	0.154649	0.145827	0.144105	0.136082	0.314491	0.307357	0.0712424	0.0556681	0.0500837	0.0268747	NA	NA	NA	NA	NA	NA	NA	NA	NA	NA	NA	NA	0.00424754	1.83577e-06
		SEAR D	0.0879164	0.0533284	0.127973	0.112682	0.138087	0.127547	0.159583	0.157106	0.317151	0.305862	0.113985	0.049077	0.0491181	0.0285336	NA	NA	NA	NA	NA	NA	NA	NA	NA	NA	NA	NA	0.00618686	0.000125889
		WPR A	0.163304	0.168488	0.0604909	0.0454996	0.0665779	0.039388	0.0658812	0.0353019	0.537903	0.546543	0.0636812	0.0372055	0.0145771	0.00200576	NA	NA	NA	NA	NA	NA	NA	NA	NA	NA	NA	NA	0.0275842	0.000657275
		WPR B	0.110733	0.0865204	0.0999818	0.072707	0.133633	0.131412	0.142512	0.128926	0.390167	0.384736	0.0706328	0.0493364	0.0487099	0.0291283	NA	NA	NA	NA	NA	NA	NA	NA	NA	NA	NA	NA	0.00363041	6.75265e-05
	Non-typhoidal Salmonella spp.	AFR D	0.0676522	0.0565236	0.0792381	0.0485502	0.0655929	0.0539566	0.0717391	0.0507163	0.321556	0.3272	0.0633192	0.0486314	0.0565028	0.0416544	0.204643	0.20607	0.0215267	0.0167932	0.0108588	0.00830343	0.00585227	0.000737236	0.00800076	0.000127039	0.0187874	0.0103459	0.004731	1.03125e-06
		AFR E	0.0688319	0.0579468	0.0760228	0.0484537	0.0648218	0.0540478	0.075495	0.0518808	0.317012	0.321222	0.0653456	0.0492092	0.0571724	0.041511	0.208307	0.21095	0.0208024	0.0172417	0.0130711	0.00915223	0.00731674	0.000844568	0.00681004	2.28815e-05	0.01764	0.0108136	0.0013513	6.45442e-07
		AMR A	0.0879197	0.0747862	0.0249748	0.0168664	0.0724914	0.0534909	0.155377	0.123773	0.22611	0.222781	0.101128	0.094436	0.0396259	0.026756	0.232908	0.218447	0.00964104	0.004079	0.0120252	0.003959	0.0039655	2.67444e-06	0.00744063	0.000177809	0.015994	0.00937508	0.0103994	0.000241241
		AMR B	0.0715489	0.0564983	0.0609881	0.0436012	0.0583577	0.0502269	0.0805711	0.0514046	0.301299	0.298108	0.0892233	0.0804711	0.0775344	0.072736	0.196085	0.19159	0.0209623	0.017134	0.0114826	0.00844603	0.00635661	0.000904765	0.00591387	0.000128783	0.0184392	0.0102189	0.00123743	1.03688e-06
		AMR D	0.0669234	0.0553683	0.0611499	0.0441479	0.0599399	0.0510263	0.079558	0.0501157	0.303873	0.304043	0.0866921	0.0749776	0.0668546	0.0537787	0.204199	0.202605	0.0235387	0.0178085	0.0124232	0.00883412	0.00686612	0.000948581	0.00670404	2.5729e-06	0.0197966	0.0106982	0.00148134	1.04708e-06
		EMR B	0.0629882	0.0548749	0.06797	0.0485073	0.06652	0.0567209	0.0550039	0.0381046	0.338818	0.345008	0.0597602	0.048628	0.0505523	0.0372741	0.220059	0.216525	0.0219711	0.0180636	0.017698	0.0106858	0.0103901	0.0013431	0.00874825	2.92552e-06	0.0184236	0.010835	0.00109789	1.02465e-06
		EMR D	0.0624512	0.0547355	0.0665648	0.0490286	0.0638799	0.0558972	0.0540016	0.0378105	0.345311	0.351985	0.0568628	0.0456959	0.0516136	0.0385078	0.213622	0.215255	0.0223235	0.0183791	0.0173923	0.0104242	0.0178897	0.00170363	0.00873528	0.000491953	0.0182977	0.0108521	0.00105459	1.10128e-06
		EUR A	0.0686841	0.0444053	0.0234879	0.016071	0.0512923	0.0215259	0.247814	0.244678	0.219127	0.200563	0.0676822	0.0453286	0.018602	0.00707742	0.240337	0.239963	0.0141045	1.02053e-05	0.0102556	0.00252577	0.00396833	1.01983e-05	0.00760713	1.34798e-05	0.0163211	0.00787045	0.0107168	0.0004623
		EUR B	0.0325003	0.00754423	0.0563649	0.0192612	0.0526376	0.0189195	0.193154	0.191727	0.196464	0.188599	0.0954669	0.0720754	0.033964	0.0203817	0.271166	0.263537	0.0108988	0.00379	0.0109022	0.00622376	0.00986797	0.00604828	0.00997235	0.00389494	0.0182697	0.00957485	0.00837114	0.00217371
		EUR C	0.0327629	0.00721957	0.0561582	0.0189443	0.0516939	0.0193402	0.192789	0.188922	0.197113	0.187538	0.0963175	0.0723484	0.0337861	0.019807	0.272531	0.26208	0.0107824	0.00377998	0.0107325	0.00631178	0.0105468	0.00618874	0.00912489	0.00360861	0.0177664	0.00939097	0.0078961	0.00185153
		SEAR B	0.047735	0.0170704	0.124692	0.0666031	0.0694596	0.0518604	0.155517	0.15886	0.255018	0.255516	0.0820119	0.0545644	0.0626224	0.0329447	0.102505	0.0863451	0.0205729	0.0128137	0.0224705	0.0174543	0.020091	0.0172409	0.0171374	0.0122148	0.0186227	0.0125767	0.00154398	1.09854e-06
		SEAR D	0.0431534	0.0145658	0.11855	0.059658	0.0888448	0.060756	0.145529	0.141579	0.220557	0.221766	0.0912964	0.0633166	0.0572947	0.0320314	0.112596	0.0913799	0.0195051	0.012505	0.0356477	0.0210983	0.0198171	0.0173679	0.0172917	0.0128339	0.028795	0.015545	0.00112106	9.02969e-07
		WPR A	0.109712	0.0926367	0.0422653	0.0277189	0.0624056	0.0434552	0.189739	0.175643	0.186594	0.167603	0.0879706	0.0772491	0.0326823	0.0178408	0.224612	0.221466	0.0111969	0.00405332	0.00902134	0.00097518	0.00284962	1.20262e-06	0.00774009	0.000356947	0.0230643	0.00670921	0.0101477	1.14308e-05
		WPR B	0.0583479	0.0416238	0.0987444	0.0548452	0.0637163	0.0433831	0.180783	0.168258	0.232618	0.235787	0.0815288	0.0532929	0.0526404	0.0286977	0.137552	0.0989505	0.0186196	0.0115922	0.0191155	0.0152042	0.0184972	0.0150931	0.0167044	0.0116212	0.0183449	0.0114645	0.00278728	9.86565e-07
	Shiga toxin-producing E. coli	AFR D	0.398742	0.403194	0.229113	0.228156	0.146077	0.139431	0.0400365	0.00743438	NA	NA	0.0996848	0.0881531	0.0710875	0.0537504	NA	NA	NA	NA	NA	NA	NA	NA	NA	NA	NA	NA	0.0152596	1.66216e-06
		AFR E	0.407092	0.414266	0.221947	0.224529	0.144808	0.139779	0.0544389	0.0101722	NA	NA	0.0998364	0.0895219	0.0570314	0.0471054	NA	NA	NA	NA	NA	NA	NA	NA	NA	NA	NA	NA	0.0148462	0.000166401
		AMR A	0.534851	0.535134	0.0778283	0.0677512	0.137818	0.127384	0.00776467	1.12131e-06	NA	NA	0.19095	0.172062	0.0354235	0.0193288	NA	NA	NA	NA	NA	NA	NA	NA	NA	NA	NA	NA	0.0153646	0.000327787
		AMR B	0.47002	0.474705	0.146798	0.136875	0.137367	0.132744	0.036305	1.78309e-06	NA	NA	0.146021	0.13924	0.0582932	0.0484552	NA	NA	NA	NA	NA	NA	NA	NA	NA	NA	NA	NA	0.00519647	6.07262e-07
		AMR D	0.46922	0.475723	0.146984	0.136712	0.137288	0.131027	0.0366697	0.000434287	NA	NA	0.145973	0.139657	0.0583016	0.0487739	NA	NA	NA	NA	NA	NA	NA	NA	NA	NA	NA	NA	0.00556296	6.26699e-07
		EMR B	0.415411	0.422	0.237686	0.239307	0.150387	0.144112	0.0201281	0.00492465	NA	NA	0.0976982	0.090227	0.0631299	0.0519038	NA	NA	NA	NA	NA	NA	NA	NA	NA	NA	NA	NA	0.0155594	1.58425e-06
		EMR D	0.417579	0.423596	0.238519	0.240639	0.148476	0.142982	0.0175842	0.0041855	NA	NA	0.0979097	0.091825	0.0633451	0.0520465	NA	NA	NA	NA	NA	NA	NA	NA	NA	NA	NA	NA	0.0165877	0.000514289
		EUR A	0.420949	0.422187	0.105172	0.0840749	0.178101	0.171135	0.0701692	0.0273877	NA	NA	0.158764	0.141686	0.048998	0.0177674	NA	NA	NA	NA	NA	NA	NA	NA	NA	NA	NA	NA	0.0178467	0.000965951
		EUR B	0.46007	0.465241	0.0819794	0.0569883	0.172551	0.171747	0.0909976	0.0587442	NA	NA	0.148669	0.139798	0.037928	0.0134843	NA	NA	NA	NA	NA	NA	NA	NA	NA	NA	NA	NA	0.00780481	0.00104488
		EUR C	0.462445	0.470043	0.082534	0.0570344	0.173693	0.174184	0.0875965	0.0578897	NA	NA	0.148768	0.138442	0.0373486	0.0127765	NA	NA	NA	NA	NA	NA	NA	NA	NA	NA	NA	NA	0.0076149	0.00103428
		SEAR B	0.13029	0.0792923	0.274543	0.255413	0.173046	0.139399	0.133267	0.119044	NA	NA	0.142121	0.116994	0.138269	0.115052	NA	NA	NA	NA	NA	NA	NA	NA	NA	NA	NA	NA	0.00846394	2.06644e-06
		SEAR D	0.117648	0.0671868	0.273459	0.255475	0.167	0.135941	0.15238	0.138596	NA	NA	0.157406	0.12579	0.124347	0.106864	NA	NA	NA	NA	NA	NA	NA	NA	NA	NA	NA	NA	0.00776033	1.6148e-06
		WPR A	0.444654	0.443021	0.166792	0.165105	0.142754	0.138957	0.0502196	3.10936e-06	NA	NA	0.156467	0.116513	0.031708	0.0113517	NA	NA	NA	NA	NA	NA	NA	NA	NA	NA	NA	NA	0.00740493	1.61424e-06
		WPR B	0.224953	0.200074	0.20432	0.197388	0.150204	0.14375	0.150132	0.13118	NA	NA	0.147947	0.114376	0.115744	0.0939735	NA	NA	NA	NA	NA	NA	NA	NA	NA	NA	NA	NA	0.0066994	1.4208e-06
	Hoffmann et al, Attribution of global foodborne disease to specific foods: Findings from a World Health Organization structured expert elicitation. PLosOne fall 2017.

## Sheet: parasites
			Percent of Foodborne Incidence Attributable to Food-Specific Exposures
Hazard		Subregion	Beef		Goat, Lamb and other small ruminants' meat		Dairy		Pork		Poultry meat		Vegetables		Fruits and nuts		Eggs		Fish		Grains		Oils		Seaweed		Shellfish		Other Foods
			mean	median	mean	median	mean	median	mean	median	mean	median	mean	median	mean	median	mean	median	mean	median	mean	median	mean	median	mean	median	mean	median	mean	median
Diarrheal Disease
	Ascaris spp.	AFR D	NA	NA	NA	NA	NA	NA	NA	NA	NA	NA	0.765677	0.774189	0.221335	0.212652	NA	NA	NA	NA	NA	NA	NA	NA	NA	NA	NA	NA	0.0129883	0.000621733
		AFR E	NA	NA	NA	NA	NA	NA	NA	NA	NA	NA	0.76326	0.772499	0.223364	0.214281	NA	NA	NA	NA	NA	NA	NA	NA	NA	NA	NA	NA	0.0133761	0.000351534
		AMR A	NA	NA	NA	NA	NA	NA	NA	NA	NA	NA	0.904054	0.935208	0.0879332	0.0565931	NA	NA	NA	NA	NA	NA	NA	NA	NA	NA	NA	NA	0.00801256	0.000148383
		AMR B	NA	NA	NA	NA	NA	NA	NA	NA	NA	NA	0.889987	0.925422	0.0983993	0.0607411	NA	NA	NA	NA	NA	NA	NA	NA	NA	NA	NA	NA	0.0116137	0.000282797
		AMR D	NA	NA	NA	NA	NA	NA	NA	NA	NA	NA	0.765687	0.7732	0.221926	0.213568	NA	NA	NA	NA	NA	NA	NA	NA	NA	NA	NA	NA	0.0123871	0.000146161
		EMR B	NA	NA	NA	NA	NA	NA	NA	NA	NA	NA	0.896357	0.928175	0.0911358	0.0570898	NA	NA	NA	NA	NA	NA	NA	NA	NA	NA	NA	NA	0.0125067	0.000410147
		EMR D	NA	NA	NA	NA	NA	NA	NA	NA	NA	NA	0.762161	0.770801	0.224982	0.216074	NA	NA	NA	NA	NA	NA	NA	NA	NA	NA	NA	NA	0.0128572	0.000198937
		EUR A	NA	NA	NA	NA	NA	NA	NA	NA	NA	NA	0.901475	0.933542	0.0900923	0.0567937	NA	NA	NA	NA	NA	NA	NA	NA	NA	NA	NA	NA	0.00843245	0.000135234
		EUR B	NA	NA	NA	NA	NA	NA	NA	NA	NA	NA	0.900246	0.932629	0.091112	0.0574009	NA	NA	NA	NA	NA	NA	NA	NA	NA	NA	NA	NA	0.00864229	0.000192956
		EUR C	NA	NA	NA	NA	NA	NA	NA	NA	NA	NA	0.771699	0.7769	0.216154	0.210095	NA	NA	NA	NA	NA	NA	NA	NA	NA	NA	NA	NA	0.0121476	0.000164775
		SEAR B	NA	NA	NA	NA	NA	NA	NA	NA	NA	NA	0.885568	0.923693	0.102454	0.0601719	NA	NA	NA	NA	NA	NA	NA	NA	NA	NA	NA	NA	0.0119775	0.000310458
		SEAR D	NA	NA	NA	NA	NA	NA	NA	NA	NA	NA	0.764909	0.772111	0.222067	0.213861	NA	NA	NA	NA	NA	NA	NA	NA	NA	NA	NA	NA	0.0130237	0.000141955
		WPR A	NA	NA	NA	NA	NA	NA	NA	NA	NA	NA	0.895258	0.931936	0.096242	0.0588393	NA	NA	NA	NA	NA	NA	NA	NA	NA	NA	NA	NA	0.00849952	0.000115957
		WPR B	NA	NA	NA	NA	NA	NA	NA	NA	NA	NA	0.896558	0.930393	0.0911317	0.055866	NA	NA	NA	NA	NA	NA	NA	NA	NA	NA	NA	NA	0.0123105	0.000327897
	Cryptosporidium spp.	AFR D	NA	NA	NA	NA	0.0921185	0.0330013	NA	NA	NA	NA	0.549179	0.558823	0.331714	0.31453	NA	NA	NA	NA	NA	NA	NA	NA	NA	NA	NA	NA	0.0269881	0.000834813
		AFR E	NA	NA	NA	NA	0.109089	0.0360397	NA	NA	NA	NA	0.549635	0.556935	0.31876	0.293985	NA	NA	NA	NA	NA	NA	NA	NA	NA	NA	NA	NA	0.0225162	0.00114216
		AMR A	NA	NA	NA	NA	0.0743344	0.0506614	NA	NA	NA	NA	0.589233	0.609366	0.319782	0.305828	NA	NA	NA	NA	NA	NA	NA	NA	NA	NA	NA	NA	0.0166513	0.00113387
		AMR B	NA	NA	NA	NA	0.0951575	0.0794949	NA	NA	NA	NA	0.600852	0.61959	0.290465	0.273544	NA	NA	NA	NA	NA	NA	NA	NA	NA	NA	NA	NA	0.013526	0.00106857
		AMR D	NA	NA	NA	NA	0.0963192	0.0810042	NA	NA	NA	NA	0.624011	0.648907	0.264208	0.241376	NA	NA	NA	NA	NA	NA	NA	NA	NA	NA	NA	NA	0.0154618	0.00130225
		EMR B	NA	NA	NA	NA	0.126552	0.0419456	NA	NA	NA	NA	0.57976	0.597454	0.262463	0.237929	NA	NA	NA	NA	NA	NA	NA	NA	NA	NA	NA	NA	0.0312247	0.0160493
		EMR D	NA	NA	NA	NA	0.115724	0.0246787	NA	NA	NA	NA	0.598237	0.615894	0.253668	0.232723	NA	NA	NA	NA	NA	NA	NA	NA	NA	NA	NA	NA	0.0323718	0.0144077
		EUR A	NA	NA	NA	NA	0.0998278	0.035331	NA	NA	NA	NA	0.596222	0.610307	0.275497	0.255865	NA	NA	NA	NA	NA	NA	NA	NA	NA	NA	NA	NA	0.0284535	0.0187829
		EUR B	NA	NA	NA	NA	0.10841	0.0391568	NA	NA	NA	NA	0.591856	0.604981	0.273119	0.252243	NA	NA	NA	NA	NA	NA	NA	NA	NA	NA	NA	NA	0.0266149	0.0158205
		EUR C	NA	NA	NA	NA	0.126107	0.0464142	NA	NA	NA	NA	0.589846	0.60679	0.256439	0.233274	NA	NA	NA	NA	NA	NA	NA	NA	NA	NA	NA	NA	0.0276077	0.0156759
		SEAR B	NA	NA	NA	NA	0.0879399	0.0236616	NA	NA	NA	NA	0.621419	0.637151	0.263345	0.245896	NA	NA	NA	NA	NA	NA	NA	NA	NA	NA	NA	NA	0.027296	0.0137093
		SEAR D	NA	NA	NA	NA	0.0875744	0.0213395	NA	NA	NA	NA	0.609237	0.626853	0.278322	0.256257	NA	NA	NA	NA	NA	NA	NA	NA	NA	NA	NA	NA	0.0248672	0.0126387
		WPR A	NA	NA	NA	NA	0.0800273	0.0221452	NA	NA	NA	NA	0.631566	0.64319	0.262651	0.248525	NA	NA	NA	NA	NA	NA	NA	NA	NA	NA	NA	NA	0.0257555	0.0129259
		WPR B	NA	NA	NA	NA	0.0907264	0.0202702	NA	NA	NA	NA	0.622084	0.643469	0.264135	0.242785	NA	NA	NA	NA	NA	NA	NA	NA	NA	NA	NA	NA	0.0230551	0.0128274
	Echinococcus granulosus	AFR D	NA	NA	NA	NA	NA	NA	NA	NA	NA	NA	0.749728	0.767094	0.240478	0.223634	NA	NA	NA	NA	NA	NA	NA	NA	NA	NA	NA	NA	0.00979452	0.000236649
		AFR E	NA	NA	NA	NA	NA	NA	NA	NA	NA	NA	0.751993	0.765262	0.233219	0.222082	NA	NA	NA	NA	NA	NA	NA	NA	NA	NA	NA	NA	0.0147876	0.000104818
		AMR A	NA	NA	NA	NA	NA	NA	NA	NA	NA	NA	0.752815	0.773207	0.237693	0.217832	NA	NA	NA	NA	NA	NA	NA	NA	NA	NA	NA	NA	0.00949208	3.41423e-05
		AMR B	NA	NA	NA	NA	NA	NA	NA	NA	NA	NA	0.742051	0.760389	0.244797	0.228168	NA	NA	NA	NA	NA	NA	NA	NA	NA	NA	NA	NA	0.0131521	7.39419e-05
		AMR D	NA	NA	NA	NA	NA	NA	NA	NA	NA	NA	0.747048	0.768928	0.238621	0.220553	NA	NA	NA	NA	NA	NA	NA	NA	NA	NA	NA	NA	0.0143304	1.93167e-05
		EMR B	NA	NA	NA	NA	NA	NA	NA	NA	NA	NA	0.762104	0.778437	0.228738	0.212165	NA	NA	NA	NA	NA	NA	NA	NA	NA	NA	NA	NA	0.0091577	0.000121868
		EMR D	NA	NA	NA	NA	NA	NA	NA	NA	NA	NA	0.752442	0.765398	0.237894	0.225405	NA	NA	NA	NA	NA	NA	NA	NA	NA	NA	NA	NA	0.00966375	3.00046e-05
		EUR A	NA	NA	NA	NA	NA	NA	NA	NA	NA	NA	0.745644	0.769549	0.236746	0.215664	NA	NA	NA	NA	NA	NA	NA	NA	NA	NA	NA	NA	0.0176102	2.43833e-05
		EUR B	NA	NA	NA	NA	NA	NA	NA	NA	NA	NA	0.757568	0.776381	0.232166	0.213682	NA	NA	NA	NA	NA	NA	NA	NA	NA	NA	NA	NA	0.010266	0.000103029
		EUR C	NA	NA	NA	NA	NA	NA	NA	NA	NA	NA	0.746136	0.762311	0.24474	0.227753	NA	NA	NA	NA	NA	NA	NA	NA	NA	NA	NA	NA	0.00912399	2.25765e-05
		SEAR B	NA	NA	NA	NA	NA	NA	NA	NA	NA	NA	0.748219	0.771346	0.241114	0.218477	NA	NA	NA	NA	NA	NA	NA	NA	NA	NA	NA	NA	0.0106669	5.87221e-05
		SEAR D	NA	NA	NA	NA	NA	NA	NA	NA	NA	NA	0.761996	0.777525	0.228367	0.212966	NA	NA	NA	NA	NA	NA	NA	NA	NA	NA	NA	NA	0.00963628	1.60238e-05
		WPR A	NA	NA	NA	NA	NA	NA	NA	NA	NA	NA	0.761452	0.777727	0.229431	0.213735	NA	NA	NA	NA	NA	NA	NA	NA	NA	NA	NA	NA	0.00911645	1.28132e-05
		WPR B	NA	NA	NA	NA	NA	NA	NA	NA	NA	NA	0.764189	0.779523	0.224973	0.210601	NA	NA	NA	NA	NA	NA	NA	NA	NA	NA	NA	NA	0.0108384	6.47866e-05
	Echinococcus multilocularis	AFR D	NA	NA	NA	NA	NA	NA	NA	NA	NA	NA	NA	NA	NA	NA	NA	NA	NA	NA	NA	NA	NA	NA	NA	NA	NA	NA	NA	NA
		AFR E	NA	NA	NA	NA	NA	NA	NA	NA	NA	NA	NA	NA	NA	NA	NA	NA	NA	NA	NA	NA	NA	NA	NA	NA	NA	NA	NA	NA
		AMR A	NA	NA	NA	NA	NA	NA	NA	NA	NA	NA	0.527258	0.536159	0.469956	0.461404	NA	NA	NA	NA	NA	NA	NA	NA	NA	NA	NA	NA	0.00278586	3.47832e-05
		AMR B	NA	NA	NA	NA	NA	NA	NA	NA	NA	NA	NA	NA	NA	NA	NA	NA	NA	NA	NA	NA	NA	NA	NA	NA	NA	NA	NA	NA
		AMR D	NA	NA	NA	NA	NA	NA	NA	NA	NA	NA	NA	NA	NA	NA	NA	NA	NA	NA	NA	NA	NA	NA	NA	NA	NA	NA	NA	NA
		EMR B	NA	NA	NA	NA	NA	NA	NA	NA	NA	NA	0.533644	0.541554	0.44595	0.439783	NA	NA	NA	NA	NA	NA	NA	NA	NA	NA	NA	NA	0.0204066	0.000669506
		EMR D	NA	NA	NA	NA	NA	NA	NA	NA	NA	NA	0.565483	0.58546	0.431464	0.412632	NA	NA	NA	NA	NA	NA	NA	NA	NA	NA	NA	NA	0.00305303	3.17222e-05
		EUR A	NA	NA	NA	NA	NA	NA	NA	NA	NA	NA	0.522716	0.530488	0.470889	0.463168	NA	NA	NA	NA	NA	NA	NA	NA	NA	NA	NA	NA	0.00639524	2.46958e-05
		EUR B	NA	NA	NA	NA	NA	NA	NA	NA	NA	NA	0.543328	0.545408	0.448963	0.446833	NA	NA	NA	NA	NA	NA	NA	NA	NA	NA	NA	NA	0.0077089	0.000100494
		EUR C	NA	NA	NA	NA	NA	NA	NA	NA	NA	NA	0.541922	0.543983	0.436145	0.433881	NA	NA	NA	NA	NA	NA	NA	NA	NA	NA	NA	NA	0.0219333	2.56194e-05
		SEAR B	NA	NA	NA	NA	NA	NA	NA	NA	NA	NA	NA	NA	NA	NA	NA	NA	NA	NA	NA	NA	NA	NA	NA	NA	NA	NA	NA	NA
		SEAR D	NA	NA	NA	NA	NA	NA	NA	NA	NA	NA	0.567509	0.585168	0.429029	0.412342	NA	NA	NA	NA	NA	NA	NA	NA	NA	NA	NA	NA	0.00346209	2.9913e-05
		WPR A	NA	NA	NA	NA	NA	NA	NA	NA	NA	NA	0.542719	0.547736	0.454767	0.450056	NA	NA	NA	NA	NA	NA	NA	NA	NA	NA	NA	NA	0.00251458	1.62783e-05
		WPR B	NA	NA	NA	NA	NA	NA	NA	NA	NA	NA	0.559793	0.58396	0.426353	0.405641	NA	NA	NA	NA	NA	NA	NA	NA	NA	NA	NA	NA	0.0138543	4.69503e-05
	Entamoeba histoytica	AFR D	NA	NA	NA	NA	NA	NA	NA	NA	NA	NA	0.630527	0.641483	0.3255	0.315133	NA	NA	NA	NA	NA	NA	NA	NA	NA	NA	NA	NA	0.0439732	0.0261826
		AFR E	NA	NA	NA	NA	NA	NA	NA	NA	NA	NA	0.631681	0.642852	0.323555	0.311705	NA	NA	NA	NA	NA	NA	NA	NA	NA	NA	NA	NA	0.0447649	0.0267374
		AMR A	NA	NA	NA	NA	NA	NA	NA	NA	NA	NA	0.695329	0.71374	0.275563	0.251165	NA	NA	NA	NA	NA	NA	NA	NA	NA	NA	NA	NA	0.0291079	0.00121754
		AMR B	NA	NA	NA	NA	NA	NA	NA	NA	NA	NA	0.71793	0.74462	0.252527	0.216363	NA	NA	NA	NA	NA	NA	NA	NA	NA	NA	NA	NA	0.0295433	0.00150489
		AMR D	NA	NA	NA	NA	NA	NA	NA	NA	NA	NA	0.750747	0.785919	0.219994	0.171108	NA	NA	NA	NA	NA	NA	NA	NA	NA	NA	NA	NA	0.0292582	0.00116593
		EMR B	NA	NA	NA	NA	NA	NA	NA	NA	NA	NA	0.613419	0.621372	0.339857	0.332339	NA	NA	NA	NA	NA	NA	NA	NA	NA	NA	NA	NA	0.0467239	0.0309529
		EMR D	NA	NA	NA	NA	NA	NA	NA	NA	NA	NA	0.615694	0.621761	0.340331	0.332965	NA	NA	NA	NA	NA	NA	NA	NA	NA	NA	NA	NA	0.0439741	0.0258342
		EUR A	NA	NA	NA	NA	NA	NA	NA	NA	NA	NA	0.648527	0.658295	0.310386	0.298066	NA	NA	NA	NA	NA	NA	NA	NA	NA	NA	NA	NA	0.0410878	0.0237276
		EUR B	NA	NA	NA	NA	NA	NA	NA	NA	NA	NA	0.614832	0.621041	0.341158	0.332902	NA	NA	NA	NA	NA	NA	NA	NA	NA	NA	NA	NA	0.0440098	0.0264252
		EUR C	NA	NA	NA	NA	NA	NA	NA	NA	NA	NA	0.614809	0.621436	0.341117	0.335423	NA	NA	NA	NA	NA	NA	NA	NA	NA	NA	NA	NA	0.044074	0.0267248
		SEAR B	NA	NA	NA	NA	NA	NA	NA	NA	NA	NA	0.650862	0.662358	0.30638	0.291894	NA	NA	NA	NA	NA	NA	NA	NA	NA	NA	NA	NA	0.042758	0.0251883
		SEAR D	NA	NA	NA	NA	NA	NA	NA	NA	NA	NA	0.648694	0.658198	0.308701	0.296265	NA	NA	NA	NA	NA	NA	NA	NA	NA	NA	NA	NA	0.0426046	0.0252529
		WPR A	NA	NA	NA	NA	NA	NA	NA	NA	NA	NA	0.629338	0.635206	0.327153	0.321543	NA	NA	NA	NA	NA	NA	NA	NA	NA	NA	NA	NA	0.0435092	0.0259304
		WPR B	NA	NA	NA	NA	NA	NA	NA	NA	NA	NA	0.631851	0.636197	0.325565	0.319048	NA	NA	NA	NA	NA	NA	NA	NA	NA	NA	NA	NA	0.042584	0.0254851
	Giardia spp.	AFR D	NA	NA	NA	NA	NA	NA	NA	NA	NA	NA	0.668015	0.672811	0.302884	0.298769	NA	NA	NA	NA	NA	NA	NA	NA	NA	NA	NA	NA	0.0291019	0.0010819
		AFR E	NA	NA	NA	NA	NA	NA	NA	NA	NA	NA	0.675779	0.68146	0.298098	0.291711	NA	NA	NA	NA	NA	NA	NA	NA	NA	NA	NA	NA	0.026123	0.000508171
		AMR A	NA	NA	NA	NA	NA	NA	NA	NA	NA	NA	0.658237	0.665481	0.317667	0.312311	NA	NA	NA	NA	NA	NA	NA	NA	NA	NA	NA	NA	0.0240963	0.000314321
		AMR B	NA	NA	NA	NA	NA	NA	NA	NA	NA	NA	0.706656	0.730296	0.266016	0.242415	NA	NA	NA	NA	NA	NA	NA	NA	NA	NA	NA	NA	0.0273287	0.000332008
		AMR D	NA	NA	NA	NA	NA	NA	NA	NA	NA	NA	0.760526	0.813636	0.212318	0.157574	NA	NA	NA	NA	NA	NA	NA	NA	NA	NA	NA	NA	0.0271563	0.000324643
		EMR B	NA	NA	NA	NA	NA	NA	NA	NA	NA	NA	0.688535	0.69903	0.284916	0.274607	NA	NA	NA	NA	NA	NA	NA	NA	NA	NA	NA	NA	0.0265487	0.00058344
		EMR D	NA	NA	NA	NA	NA	NA	NA	NA	NA	NA	0.687606	0.696562	0.285584	0.276427	NA	NA	NA	NA	NA	NA	NA	NA	NA	NA	NA	NA	0.0268104	0.000619534
		EUR A	NA	NA	NA	NA	NA	NA	NA	NA	NA	NA	0.637825	0.643877	0.33742	0.331334	NA	NA	NA	NA	NA	NA	NA	NA	NA	NA	NA	NA	0.0247549	0.000609822
		EUR B	NA	NA	NA	NA	NA	NA	NA	NA	NA	NA	0.650469	0.654043	0.321497	0.315361	NA	NA	NA	NA	NA	NA	NA	NA	NA	NA	NA	NA	0.0280344	0.000661525
		EUR C	NA	NA	NA	NA	NA	NA	NA	NA	NA	NA	0.652681	0.657956	0.321269	0.31392	NA	NA	NA	NA	NA	NA	NA	NA	NA	NA	NA	NA	0.0260501	0.00106615
		SEAR B	NA	NA	NA	NA	NA	NA	NA	NA	NA	NA	0.631435	0.639311	0.342312	0.333826	NA	NA	NA	NA	NA	NA	NA	NA	NA	NA	NA	NA	0.0262531	0.000513885
		SEAR D	NA	NA	NA	NA	NA	NA	NA	NA	NA	NA	0.629311	0.633437	0.342817	0.335486	NA	NA	NA	NA	NA	NA	NA	NA	NA	NA	NA	NA	0.0278719	0.00102277
		WPR A	NA	NA	NA	NA	NA	NA	NA	NA	NA	NA	0.687261	0.698055	0.287235	0.275633	NA	NA	NA	NA	NA	NA	NA	NA	NA	NA	NA	NA	0.0255033	0.000611287
		WPR B	NA	NA	NA	NA	NA	NA	NA	NA	NA	NA	0.697663	0.714058	0.275147	0.258645	NA	NA	NA	NA	NA	NA	NA	NA	NA	NA	NA	NA	0.0271904	0.000560188
	Toxoplasma gondii	AFR D	0.319654	0.312937	0.304053	0.283887	0.0150213	2.9675e-05	0.0771608	0.0565972	0.0632034	0.047624	0.159673	0.144447	0.051218	0.0307841	0.0023271	3.02568e-05	NA	NA	NA	NA	NA	NA	NA	NA	NA	NA	0.00768853	3.14725e-05
		AFR E	0.340133	0.334562	0.197346	0.179154	0.00864381	2.64113e-05	0.156465	0.134139	0.0744626	0.058148	0.16719	0.160296	0.0466468	0.0257334	0.00210035	2.47307e-05	NA	NA	NA	NA	NA	NA	NA	NA	NA	NA	0.00701264	2.34346e-05
		AMR A	0.341617	0.338231	0.130428	0.115795	0.00753357	2.76011e-05	0.203765	0.162953	0.0934483	0.0778849	0.173809	0.152377	0.0397954	0.0247319	0.00209721	3.25662e-05	NA	NA	NA	NA	NA	NA	NA	NA	NA	NA	0.00750712	3.16957e-05
		AMR B	0.273771	0.272432	0.139447	0.102705	0.00773218	2.83263e-05	0.241385	0.215064	0.0890085	0.0688281	0.200897	0.186503	0.0382325	0.02445	0.0020254	2.79219e-05	NA	NA	NA	NA	NA	NA	NA	NA	NA	NA	0.00750145	2.93438e-05
		AMR D	0.315686	0.327611	0.120271	0.0802141	0.00710758	3.267e-05	0.237081	0.217273	0.0907775	0.0671828	0.184698	0.168259	0.0357721	0.0224703	0.00178433	2.62927e-05	NA	NA	NA	NA	NA	NA	NA	NA	NA	NA	0.00682242	2.71895e-05
		EMR B	0.202631	0.196144	0.416589	0.422759	0.00681219	2.90088e-05	0.0330789	0.0182309	0.0783432	0.0664859	0.206681	0.208821	0.0460508	0.0258116	0.00239743	2.47549e-05	NA	NA	NA	NA	NA	NA	NA	NA	NA	NA	0.00741649	2.43234e-05
		EMR D	0.189368	0.181897	0.436195	0.440177	0.00909578	2.60956e-05	0.0349502	0.0188627	0.0386487	0.00124973	0.233128	0.234421	0.0486057	0.0258852	0.00253263	2.85296e-05	NA	NA	NA	NA	NA	NA	NA	NA	NA	NA	0.00747517	2.8911e-05
		EUR A	0.251221	0.248417	0.139378	0.109437	0.00672823	2.54214e-05	0.228368	0.200711	0.106252	0.0899246	0.182307	0.17122	0.0766072	0.0653485	0.00215323	2.52561e-05	NA	NA	NA	NA	NA	NA	NA	NA	NA	NA	0.00698567	2.54372e-05
		EUR B	0.37641	0.380173	0.105048	0.0899738	0.00744482	3.37135e-05	0.183837	0.124285	0.0807208	0.0668234	0.187086	0.182988	0.0498461	0.0448276	0.00204041	2.72227e-05	NA	NA	NA	NA	NA	NA	NA	NA	NA	NA	0.00756699	2.67777e-05
		EUR C	0.255908	0.246539	0.199929	0.177475	0.00715726	3.18888e-05	0.177803	0.117558	0.0809445	0.0667198	0.219828	0.214732	0.0497843	0.0440549	0.00180808	2.55094e-05	NA	NA	NA	NA	NA	NA	NA	NA	NA	NA	0.00683685	2.76619e-05
		SEAR B	0.240897	0.232484	0.199576	0.187219	0.00716801	2.52982e-05	0.173517	0.169279	0.109149	0.0949489	0.206931	0.207271	0.0540415	0.0354368	0.00200789	2.62093e-05	NA	NA	NA	NA	NA	NA	NA	NA	NA	NA	0.00671209	2.85231e-05
		SEAR D	0.192362	0.187545	0.187741	0.155344	0.0066948	2.20196e-05	0.167153	0.153356	0.143561	0.137123	0.223244	0.2201	0.0500444	0.0274096	0.00208639	2.50725e-05	NA	NA	NA	NA	NA	NA	NA	NA	NA	NA	0.0271123	0.0189727
		WPR A	0.311081	0.304934	0.162955	0.140647	0.00737404	2.77361e-05	0.179554	0.119556	0.127453	0.105328	0.162901	0.150794	0.0391741	0.0255353	0.00229656	2.79652e-05	NA	NA	NA	NA	NA	NA	NA	NA	NA	NA	0.00721164	3.25733e-05
		WPR B	0.26941	0.264195	0.202884	0.183094	0.00602138	2.12605e-05	0.164566	0.142027	0.147301	0.137503	0.153491	0.147094	0.0473328	0.0256891	0.00224623	2.25559e-05	NA	NA	NA	NA	NA	NA	NA	NA	NA	NA	0.00674741	2.25878e-05
