# Supplementary material for: Attribution of global foodborne disease to specific foods: Findings from a World Health Organization structured expert elicitation
Source: PLoS One. 2017 Sep 14;12(9):e0183641. doi: 10.1371/journal.pone.0183641 (PMC5598938; doi:10.1371/journal.pone.0183641)
Supplement: S5 File — Example elicitation instrument: Enteric pathogens food source attribution for the WHO FERG expert elicitation on food source attribution. (XLS) [file pone.0183641.s007.xls]

## Sheet: Title
			Global Burden of Foodborne Disease
			Elicitation on Sources of Disease Caused by
			Enteric Pathogens
			Sandra Hoffmann, Willy Aspinall, Roger Cooke, Tine Hald and Arie Havelaar
			for the
			World Health Organization©
			Foodborne Epidemiology Reference Group
			Other Diahhreal Illness
			Sub-regions with Higher than Very Low Child Mortality

## Sheet: ID
			Respondent Information
1.	Name:
2	Participant number:

## Sheet: Progress
		Work Progress on WHO sub-region__________
Pathogen		% Completed		Choose not to respond to this question		Pathogen		% Completed		Choose not to respond to this question
Campylobacter spp.	Pathway Attribution	0				STEC	Pathway Attribution	0
	Food Attribution	0					Food Attribution	0
EPEC	Pathway Attribution	0				Shigella spp.	Pathway Attribution	0
ETEC	Pathway Attribution	0				Vibrio cholerae	Pathway Attribution	0
Norovirus	Pathway Attribution	0
Salmonella (non-typhoidal)	Pathway Attribution	0
	Food Attribution	0
											contam calculations
Salmonella (typhoidal)	Pathway Attribution	0									campy contam	stec contam	salm contam
											0	0	0
											0	0	0
											0	0	0
				Overall progress %:		0					0	0	0
											0	0	0
											0	0	0
											0	0	0
											0	0	0
											0	0	0
											0	0	0
													0
													0
													0
													0
													0
													0

## Sheet: Ex. Exposure and Food
Table 1: Pathogen X Total Exposure										Table 2: Pathogen X Foodborne Exposure
		Percent of All Human Cases in a Typical Year										Percent of Foodborne Cases in a Typical Year
			lower credible value		central value		upper credible value					lower credible value		central value		upper credible value
	Point of Exposure*		(5th percentile)		(50th percentile)		(95th percentile)			Food Consumed**		(5th percentile)		(50th percentile)		(95th percentile)
	Food		0.1		0.2		0.35			Beef		0.1		0.15		0.25
	Animal Contact (Domestic and Wild)		0		0.05		0.12			Goat, lamb and other small ruminants' meat		0.03		0.05		0.18
	Human to Human Contact		0.05		0.1		0.28			Dairy (milk and milk products)		0		0.05		0.08
	Water		0.5		0.65		0.8			Pork		0.25		0.35		0.5
	Other		0		0.02		0.05			Poultry Meat		0.09		0.1		0.12
					1.02					Vegetables (excluding dried legumes)		0.04		0.15		0.2
	*Think of the source that was the direct cause of human exposure. We at not asking about how the source was contaminated in this table.									Fruits		0.01		0.05		0.1
										Nuts		0		0.01		0.02
										Other foods		0.01		0.05		0.1
														0.96
										**Attribute cases of illness to the foods that were already contaminated when they entered the home kitchen or other place of final food preparation. Do not consider cross-contamination in the home kitchen or other place of final food preparation.

## Sheet: Ex. Contamination
		Table 3: Think of all of the human foodborne illnesses caused by exposure to Pathogen X on the specified food source in a typical year. What proportion of the contamination that caused the illnesses occurred during the primary production, processing or during food preparation?												*1) primary production includes livestock, produce growers, grain, and fisheries, etc.; 2) processing includes slaughterhouses, processing plants, on-farm food processing, processing on fishing vessels and bakeries, etc.; 3) home food preparation is only preparation in the home setting; and 4) other food preparation settings include restaurants, street vendors, institutions and other food not pre…
		Beef						Grain and Dried Legumes
Point in Production Chain*		lower credible value		central value		upper credible value		lower credible value		central value		upper credible value
		(5th percentile)		(50th percentile)		(95th percentile)		(5th percentile)		(50th percentile)		(95th percentile)
Primary Production		0.1		0.3		0.4		0.05		0.1		0.3
Food Processing, Transport and Marketing		0.4		0.5		0.7		0.4		0.7		0.8
Home Food Preparation		0.05		0.08		0.15		0.02		0.05		0.15
Other Food Preparation Settings		0.5		0.1		0.2		0.1		0.15		0.2
				0.98						1

## Sheet: Campylobacter Exposure
Table 1: Campylobacter spp. Total Exposure
			Percent of All Human Cases in a Typical Year							Back to progress sheet
										*Think of the source that was the direct cause of human exposure. We are not asking about how the source was contaminated in this table.
			lower credible value		central value		upper credible value
WHO Sub-region	Point of Exposure*		(5th percentile)		(50th percentile)		(95th percentile)
AFR D	Food
	Animal Contact (Domestic and Wild)
	Human to Human Contact
	Water
	Soil
	Other									Please specify what you meant if you entered "other":
					0
AFR E	Food
	Animal Contact (Domestic and Wild)
	Human to Human Contact
	Water
	Soil
	Other									Please specify what you meant if you entered "other":
					0
AMR B	Food
	Animal Contact (Domestic and Wild)
	Human to Human Contact
	Water
	Soil
	Other									Please specify what you meant if you entered "other":
					0
AMR D	Food
	Animal Contact (Domestic and Wild)
	Human to Human Contact
	Water
	Soil
	Other									Please specify what you meant if you entered "other":
					0
EUR B	Food
	Animal Contact (Domestic and Wild)
	Human to Human Contact
	Water
	Soil
	Other									Please specify what you meant if you entered "other":
					0
EUR C	Food
	Animal Contact (Domestic and Wild)
	Human to Human Contact
	Water
	Soil
	Other									Please specify what you meant if you entered "other":
					0
EMR B	Food
	Animal Contact (Domestic and Wild)
	Human to Human Contact
	Water
	Soil
	Other									Please specify what you meant if you entered "other":
					0
EMR D	Food
	Animal Contact (Domestic and Wild)
	Human to Human Contact
	Water
	Soil
	Other									Please specify what you meant if you entered "other":
					0
SEAR B	Food
	Animal Contact (Domestic and Wild)
	Human to Human Contact
	Water
	Soil
	Other									Please specify what you meant if you entered "other":
					0
SEAR D	Food
	Animal Contact (Domestic and Wild)
	Human to Human Contact
	Water
	Soil
	Other									Please specify what you meant if you entered "other":
					0
WPR B	Food
	Animal Contact (Domestic and Wild)
	Human to Human Contact
	Water
	Soil
	Other									Please specify what you meant if you entered "other":
					0

## Sheet: Campylobacter Food Exposure
	Table 2: Campylobacter spp. Foodborne Exposure
			Percent of Foodborne Cases in a Typical Year							Back to progress sheet
										**Attribute cases of illness to the foods that were already contaminated when they entered the home kitchen or other place of final food preparation. Do not consider cross-contamination in the home kitchen or other place of final food preparation.
			lower credible value		central value		upper credible value
WHO Sub-region	Food Consumed**		(5th percentile)		(50th percentile)		(95th percentile)
AFR D	Beef
	Goat, lamb and other small ruminants' meat
	Dairy (milk and milk products)
	Pork
	Poultry Meat
	Vegetables (excluding dried legumes)
	Fruits and Nuts
	Other foods									Please specify what you meant if you entered "other food":
					0
AFR E	Beef
	Goat, lamb and other small ruminants' meat
	Dairy (milk and milk products)
	Pork
	Poultry Meat
	Vegetables (excluding dried legumes)
	Fruits and Nuts
	Other foods									Please specify what you meant if you entered "other food":
					0
AMR B	Beef
	Goat, lamb and other small ruminants' meat
	Dairy (milk and milk products)
	Pork
	Poultry Meat
	Vegetables (excluding dried legumes)
	Fruits and Nuts
	Other foods									Please specify what you meant if you entered "other food":
					0
AMR D	Beef
	Goat, lamb and other small ruminants' meat
	Dairy (milk and milk products)
	Pork
	Poultry Meat
	Vegetables (excluding dried legumes)
	Fruits and Nuts
	Other foods									Please specify what you meant if you entered "other food":
					0
EUR B	Beef
	Goat, lamb and other small ruminants' meat
	Dairy (milk and milk products)
	Pork
	Poultry Meat
	Vegetables (excluding dried legumes)
	Fruits and Nuts
	Other foods									Please specify what you meant if you entered "other food":
					0
EUR C	Beef
	Goat, lamb and other small ruminants' meat
	Dairy (milk and milk products)
	Pork
	Poultry Meat
	Vegetables (excluding dried legumes)
	Fruits and Nuts
	Other foods									Please specify what you meant if you entered "other food":
					0
EMR B	Beef
	Goat, lamb and other small ruminants' meat
	Dairy (milk and milk products)
	Pork
	Poultry Meat
	Vegetables (excluding dried legumes)
	Fruits and Nuts
	Other foods									Please specify what you meant if you entered "other food":
					0
EMR D	Beef
	Goat, lamb and other small ruminants' meat
	Dairy (milk and milk products)
	Pork
	Poultry Meat
	Vegetables (excluding dried legumes)
	Fruits and Nuts
	Other foods									Please specify what you meant if you entered "other food":
					0
SEAR B	Beef
	Goat, lamb and other small ruminants' meat
	Dairy (milk and milk products)
	Pork
	Poultry Meat
	Vegetables (excluding dried legumes)
	Fruits and Nuts
	Other foods									Please specify what you meant if you entered "other food":
					0
SEAR D	Beef
	Goat, lamb and other small ruminants' meat
	Dairy (milk and milk products)
	Pork
	Poultry Meat
	Vegetables (excluding dried legumes)
	Fruits and Nuts
	Other foods									Please specify what you meant if you entered "other food":
					0
WPR B	Beef
	Goat, lamb and other small ruminants' meat
	Dairy (milk and milk products)
	Pork
	Poultry Meat
	Vegetables (excluding dried legumes)
	Fruits and Nuts
	Other foods									Please specify what you meant if you entered "other food":
					0

## Sheet: EPEC
Table 1: Entero-pathogenic E. coli (EPEC) Total Exposure
			Percent of All Human Cases in a Typical Year						Back to progress sheet
			lower credible value		central value		upper credible value		*Think of the source that was the direct cause of human exposure. We are not asking about how the source was contaminated in this table.
WHO Sub-region	Point of Exposure*		(5th percentile)		(50th percentile)		(95th percentile)
AFR D	Food
	Animal Contact (Domestic and Wild)
	Human to Human Contact
	Water
	Other								Please specify what you meant if you entered "other":
					0
AFR E	Food
	Animal Contact (Domestic and Wild)
	Human to Human Contact
	Water
	Other								Please specify what you meant if you entered "other":
					0
AMR B	Food
	Animal Contact (Domestic and Wild)
	Human to Human Contact
	Water
	Other								Please specify what you meant if you entered "other":
					0
AMR D	Food
	Animal Contact (Domestic and Wild)
	Human to Human Contact
	Water
	Other								Please specify what you meant if you entered "other":
					0
EUR B	Food
	Animal Contact (Domestic and Wild)
	Human to Human Contact
	Water
	Other								Please specify what you meant if you entered "other":
					0
EUR C	Food
	Animal Contact (Domestic and Wild)
	Human to Human Contact
	Water
	Other								Please specify what you meant if you entered "other":
					0
EMR B	Food
	Animal Contact (Domestic and Wild)
	Human to Human Contact
	Water
	Other								Please specify what you meant if you entered "other":
					0
EMR D	Food
	Animal Contact (Domestic and Wild)
	Human to Human Contact
	Water
	Other								Please specify what you meant if you entered "other":
					0
SEAR B	Food
	Animal Contact (Domestic and Wild)
	Human to Human Contact
	Water
	Other								Please specify what you meant if you entered "other":
					0
SEAR D	Food
	Animal Contact (Domestic and Wild)
	Human to Human Contact
	Water
	Other								Please specify what you meant if you entered "other":
					0
WPR B	Food
	Animal Contact (Domestic and Wild)
	Human to Human Contact
	Water
	Other								Please specify what you meant if you entered "other":
					0

## Sheet: ETEC
Table 1: Entero-Toxogenic E. coli (ETEC) Total Exposure
			Percent of All Human Cases in a Typical Year						Back to progress sheet
			lower credible value		central value		upper credible value		*Think of the source that was the direct cause of human exposure. We are not asking about how the source was contaminated in this table.
WHO Sub-region	Point of Exposure*		(5th percentile)		(50th percentile)		(95th percentile)
AFR D	Food
	Animal Contact (Domestic and Wild)
	Human to Human Contact
	Water
	Other								Please specify what you meant if you entered "other":
					0
AFR E	Food
	Animal Contact (Domestic and Wild)
	Human to Human Contact
	Water
	Other								Please specify what you meant if you entered "other":
					0
AMR B	Food
	Animal Contact (Domestic and Wild)
	Human to Human Contact
	Water
	Other								Please specify what you meant if you entered "other":
					0
AMR D	Food
	Animal Contact (Domestic and Wild)
	Human to Human Contact
	Water
	Other								Please specify what you meant if you entered "other":
					0
EUR B	Food
	Animal Contact (Domestic and Wild)
	Human to Human Contact
	Water
	Other								Please specify what you meant if you entered "other":
					0
EUR C	Food
	Animal Contact (Domestic and Wild)
	Human to Human Contact
	Water
	Other								Please specify what you meant if you entered "other":
					0
EMR B	Food
	Animal Contact (Domestic and Wild)
	Human to Human Contact
	Water
	Other								Please specify what you meant if you entered "other":
					0
EMR D	Food
	Animal Contact (Domestic and Wild)
	Human to Human Contact
	Water
	Other								Please specify what you meant if you entered "other":
					0
SEAR B	Food
	Animal Contact (Domestic and Wild)
	Human to Human Contact
	Water
	Other								Please specify what you meant if you entered "other":
					0
SEAR D	Food
	Animal Contact (Domestic and Wild)
	Human to Human Contact
	Water
	Other								Please specify what you meant if you entered "other":
					0
WPR B	Food
	Animal Contact (Domestic and Wild)
	Human to Human Contact
	Water
	Other								Please specify what you meant if you entered "other":
					0

## Sheet: Norovirus
Table 1: Norovirus Total Exposure
			Percent of All Human Cases in a Typical Year						Back to progress sheet
			lower credible value		central value		upper credible value		*Think of the source that was the direct cause of human exposure. We are not asking about how the source was contaminated in this table.
WHO Sub-region	Point of Exposure*		(5th percentile)		(50th percentile)		(95th percentile)
AFR D	Food
	Human to Human Contact
	Water
	Other								Please specify what you meant if you entered "other":
					0
AFR E	Food
	Human to Human Contact
	Water
	Other								Please specify what you meant if you entered "other":
					0
AMR B	Food
	Human to Human Contact
	Water
	Other								Please specify what you meant if you entered "other":
					0
AMR D	Food
	Human to Human Contact
	Water
	Other								Please specify what you meant if you entered "other":
					0
EUR B	Food
	Human to Human Contact
	Water
	Other								Please specify what you meant if you entered "other":
					0
EUR C	Food
	Human to Human Contact
	Water
	Other								Please specify what you meant if you entered "other":
					0
EMR B	Food
	Human to Human Contact
	Water
	Other								Please specify what you meant if you entered "other":
					0
EMR D	Food
	Human to Human Contact
	Water
	Other								Please specify what you meant if you entered "other":
					0
SEAR B	Food
	Human to Human Contact
	Water
	Other								Please specify what you meant if you entered "other":
					0
SEAR D	Food
	Human to Human Contact
	Water
	Other								Please specify what you meant if you entered "other":
					0
WPR B	Food
	Human to Human Contact
	Water
	Other								Please specify what you meant if you entered "other":
					0

[truncated: 10 more sheets: Salmonella non-typhoidal Expos., Salmonella non-typhoidal Food, Salmonella typhoidal Expos., Shigella, STEC Exposure, STEC Food, Vibrio, Datasheet 1, Datasheet 2, Sheet1]
